# Supplementary material for: First-Principles Study on the High Spin-Polarized Ferromagnetic Semiconductor of Vanadium-Nitride Monolayer and Its Heterostructures
Source: Molecules. 2025 May 14;30(10):2156. doi: 10.3390/molecules30102156 (PMC12113942; doi:10.3390/molecules30102156)
Supplement: Supplementary file 1 [file molecules-30-02156-s001.zip]

Archive with 1 entries (1 files):
- molecules-3514670-supplementary.pdf
